# Supplementary material for: Identifying a novel cuproptosis-related necroptosis gene subtype-related signature for predicting the prognosis, tumor microenvironment, and immunotherapy of hepatocellular carcinoma
Source: Front Mol Biosci. 2023 May 23;10:1165243. doi: 10.3389/fmolb.2023.1165243 (PMC10242026; doi:10.3389/fmolb.2023.1165243)
Supplement: Supplementary file 1 [file Table2.XLSX]

## Sheet: Table S1
Summary of 19 cuproptosis related genes
Gene	Description	Type
NFE2L2	NFE2 like bZIP transcription factor 2	cuproptosis
NLRP3	NLR family pyrin domain containing 3	cuproptosis
ATP7B	ATPase copper transporting beta	cuproptosis
ATP7A	ATPase copper transporting alpha	cuproptosis
SLC31A1	solute carrier family 31 member 1	cuproptosis
FDX1	ferredoxin 1	cuproptosis
LIAS	lipoic acid synthetase	cuproptosis
LIPT1	lipoyltransferase 1	cuproptosis
LIPT2	lipoyl(octanoyl) transferase 2	cuproptosis
DLD	Dihydrolipoamide Dehydrogenase	cuproptosis
DLAT	Dihydrolipoamide S-Acetyltransferase	cuproptosis
PDHA1	Pyruvate Dehydrogenase E1 Subunit Alpha 1	cuproptosis
PDHB	Pyruvate Dehydrogenase E1 Subunit Beta	cuproptosis
MTF1	metal response element binding transcription factor 1	cuproptosis
GLS	glutaminase	cuproptosis
CDKN2A	cyclin dependent kinase inhibitor 2A	cuproptosis
DBT	Dihydrolipoamide Branched Chain Transacylase E2	cuproptosis
GCSH	Glycine Cleavage System Protein H	cuproptosis
DLST	Dihydrolipoamide S-Succinyltransferase	cuproptosis

## Sheet: Table S2
Summary of 140 necroptosis related genes
Gene	Description	Type
RIPK1	receptor interacting serine/threonine kinase 1	necroptosis
RIPK3	receptor-interacting serine-threonine kinase 3	necroptosis
MLKL	mixed lineage kinase domain like pseudokinase	necroptosis
ZBP1	Z-DNA binding protein 1	necroptosis
CASP8	caspase 8	necroptosis
TNF	tumor necrosis factor	necroptosis
CYLD	CYLD lysine 63 deubiquitinase	necroptosis
ITPK1	inositol-tetrakisphosphate 1-kinase	necroptosis
IPMK	inositol polyphosphate multikinase	necroptosis
MAP3K7	mitogen-activated protein kinase kinase kinase 7	necroptosis
CASP6	caspase 6	necroptosis
TRPM7	transient receptor potential cation channel subfamily M member 7	necroptosis
FADD	Fas associated via death domain	necroptosis
PELI1	pellino E3 ubiquitin protein ligase 1	necroptosis
PGLYRP1	peptidoglycan recognition protein 1	necroptosis
SPATA2	spermatogenesis associated 2	necroptosis
SIRT3	sirtuin 3	necroptosis
HMGB1	high mobility group box 1	necroptosis
TP53	tumor protein p53	necroptosis
TNFRSF1A	TNF receptor superfamily member 1A	necroptosis
BIRC2	baculoviral IAP repeat containing 2	necroptosis
MEFV	MEFV innate immunity regulator, pyrin	necroptosis
AIM2	absent in melanoma 2	necroptosis
TNFAIP3	TNF alpha induced protein 3	necroptosis
UCHL1	ubiquitin C-terminal hydrolase L1	necroptosis
STING1	stimulator of interferon response cGAMP interactor 1	necroptosis
TNIP1	TNFAIP3 interacting protein 1	necroptosis
SERTAD1	SERTA domain containing 1	necroptosis
TRAF2	TNF receptor associated factor 2	necroptosis
NFKB1	nuclear factor kappa B subunit 1	necroptosis
CFLAR	CASP8 and FADD like apoptosis regulator	necroptosis
MAPK14	mitogen-activated protein kinase 14	necroptosis
FAS	Fas cell surface death receptor	necroptosis
AIFM1	apoptosis inducing factor mitochondria associated 1	necroptosis
KLHDC10	kelch domain containing 10	necroptosis
SFTPA1	surfactant protein A1	necroptosis
GSK3B	glycogen synthase kinase 3 beta	necroptosis
XIAP	X-linked inhibitor of apoptosis	necroptosis
MYC	MYC proto-oncogene, bHLH transcription factor	necroptosis
TNIP3	TNFAIP3 interacting protein 3	necroptosis
TLR4	toll-like receptor 4	necroptosis
GJB1	gap junction protein beta 1	necroptosis
DNM1L	dynamin 1 like	necroptosis
PTGES3	prostaglandin E synthase 3	necroptosis
UVRAG	UV radiation resistance associated	necroptosis
BRD4	bromodomain containing 4	necroptosis
RB1	RB transcriptional corepressor 1	necroptosis
SIRT2	sirtuin 2	necroptosis
IKBKB	inhibitor of nuclear factor kappa B kinase subunit beta	necroptosis
DAPK1	death associated protein kinase 1	necroptosis
FKBP1A	FKBP prolyl isomerase 1A	necroptosis
CD274	CD274 molecule	necroptosis
EZH2	enhancer of zeste 2 polycomb repressive complex 2 subunit	necroptosis
NFE2L2	NFE2 like bZIP transcription factor 2	necroptosis
CHMP4B	charged multivesicular body protein 4B	necroptosis
CXCL5	C-X-C motif chemokine ligand 5	necroptosis
BCL2	BCL2 apoptosis regulator	necroptosis
AXL	AXL receptor tyrosine kinase	necroptosis
MERTK	MER proto-oncogene, tyrosine kinase	necroptosis
TYRO3	TYRO3 protein tyrosine kinase	necroptosis
ADAR	adenosine deaminase RNA specific	necroptosis
SIRT6	sirtuin 6	necroptosis
SLC39A7	solute carrier family 39 member 7	necroptosis
NAT2	N-acetyltransferase 2	necroptosis
USP22	ubiquitin specific peptidase 22	necroptosis
PANX1	pannexin 1	necroptosis
PDCD6IP	programmed cell death 6 interacting protein	necroptosis
FLOT1	flotillin 1	necroptosis
FLOT2	flotillin 2	necroptosis
IL37	interleukin 37	necroptosis
DIABLO	diablo IAP-binding mitochondrial protein	necroptosis
FASN	fatty acid synthase	necroptosis
CDK9	cyclin dependent kinase 9	necroptosis
TIMM50	translocase of inner mitochondrial membrane 50	necroptosis
SLC25A37	solute carrier family 25 member 37	necroptosis
PPP1R3G	protein phosphatase 1 regulatory subunit 3G	necroptosis
NFKBIA	NFKB inhibitor alpha	necroptosis
AURKC	aurora kinase C	necroptosis
NGFR	nerve growth factor receptor	necroptosis
FMR1	fragile X messenger ribonucleoprotein 1	necroptosis
GNLY	granulysin	necroptosis
PARP1	poly(ADP-ribose) polymerase 1	necroptosis
HTRA2	HtrA serine peptidase 2	necroptosis
HSPA5	heat shock protein family A (Hsp70) member 5	necroptosis
BIRC3	baculoviral IAP repeat containing 3	necroptosis
PRKAA2	protein kinase AMP-activated catalytic subunit alpha 2	necroptosis
PRKAA1	protein kinase AMP-activated catalytic subunit alpha 1	necroptosis
PITPNA	phosphatidylinositol transfer protein alpha	necroptosis
ANGPT2	angiopoietin 2	necroptosis
METTL3	methyltransferase 3, N6-adenosine-methyltransferase complex catalytic subunit	necroptosis
TRAF5	TNF receptor associated factor 5	necroptosis
FNDC4	fibronectin type III domain containing 4	necroptosis
FNDC5	fibronectin type III domain containing 5	necroptosis
FASLG	Fas ligand	necroptosis
TXN	thioredoxin	necroptosis
PRKN	parkin RBR E3 ubiquitin protein ligase	necroptosis
RALBP1	ralA binding protein 1	necroptosis
TP53I3	tumor protein p53 inducible protein 3	necroptosis
GSDMD	gasdermin D	necroptosis
TLR3	toll like receptor 3	necroptosis
TSC1	TSC complex subunit 1	necroptosis
TRIM11	tripartite motif containing 11	necroptosis
MAPK8	mitogen-activated protein kinase 8	necroptosis
TNFSF10	TNF superfamily member 10	necroptosis
TNFRSF1B	TNF receptor superfamily member 1B	necroptosis
OTULIN	OTU deubiquitinase with linear linkage specificity	necroptosis
SQSTM1	sequestosome 1	necroptosis
STAT3	signal transducer and activator of transcription 3	necroptosis
DNMT1	DNA methyltransferase 1	necroptosis
BRAF	B-Raf proto-oncogene, serine/threonine kinase	necroptosis
ID1	inhibitor of DNA binding 1	necroptosis
CDKN2A	cyclin dependent kinase inhibitor 2A	necroptosis
HSPA4	heat shock protein family A (Hsp70) member 4	necroptosis
STUB1	STIP1 homology and U-box containing protein 1	necroptosis
FLT3	fms related receptor tyrosine kinase 3	necroptosis
HAT1	histone acetyltransferase 1	necroptosis
SIRT1	sirtuin 1	necroptosis
PLK1	polo like kinase 1	necroptosis
MPG	N-methylpurine DNA glycosylase	necroptosis
BACH2	BTB domain and CNC homolog 2	necroptosis
GATA3	GATA binding protein 3	necroptosis
MYCN	MYCN proto-oncogene, bHLH transcription factor	necroptosis
ALK	ALK receptor tyrosine kinase	necroptosis
ATRX	ATRX chromatin remodeler	necroptosis
TERT	telomerase reverse transcriptase	necroptosis
RNF31	ring finger protein 31	necroptosis
IDH1	isocitrate dehydrogenase (NADP(+)) 1	necroptosis
IDH2	isocitrate dehydrogenase (NADP(+)) 2	necroptosis
KLF9	KLF transcription factor 9	necroptosis
HDAC9	histone deacetylase 9	necroptosis
HSP90AA1	heat shock protein 90 alpha family class A member 1	necroptosis
LEF1	lymphoid enhancer binding factor 1	necroptosis
BNIP3	BCL2 interacting protein 3	necroptosis
CD40	CD40 molecule	necroptosis
BCL2L11	BCL2 like 11	necroptosis
EGFR	epidermal growth factor receptor	necroptosis
DDX58	DExD/H-box helicase 58	necroptosis
TARDBP	TAR DNA binding protein	necroptosis
APP	amyloid beta precursor protein	necroptosis
TNFRSF21	TNF receptor superfamily member 21	necroptosis

## Sheet:  Table S3
Identification of cuproptosis related necroptosis genes
cuproptosis	necroptosis	correlation coefficient	pvalue	regulation
NLRP3	AIM2	0.610538	1.4183e-39	postive
GLS	APP	0.601379	3.76148e-38	postive
ATP7A	ATRX	0.844866	4.26474e-103	postive
MTF1	ATRX	0.620864	3.09245e-41	postive
NFE2L2	ATRX	0.60591	7.53138e-39	postive
NLRP3	AXL	0.859733	1.35884e-110	postive
ATP7A	BRAF	0.6014	3.73342e-38	postive
GLS	CASP6	0.605359	9.17214e-39	postive
MTF1	CASP8	0.60015	5.79138e-38	postive
CDKN2A	CDKN2A	1	0	postive
NFE2L2	CFLAR	0.61149	1.00283e-39	postive
GLS	CHMP4B	0.610005	1.72193e-39	postive
ATP7A	CYLD	0.6035	1.77735e-38	postive
NLRP3	CYLD	0.609552	2.02916e-39	postive
ATP7A	DNM1L	0.666573	2.13087e-49	postive
GLS	DNM1L	0.680763	3.09898e-52	postive
ATP7A	DNMT1	0.665611	3.27575e-49	postive
NLRP3	FASLG	0.609312	2.2138e-39	postive
ATP7A	GSK3B	0.668299	9.81267e-50	postive
MTF1	GSK3B	0.63422	1.76673e-43	postive
ATP7A	IPMK	0.615384	2.39759e-40	postive
NFE2L2	NFE2L2	1	0	postive
ATP7A	NFKB1	0.653138	7.48823e-47	postive
ATP7A	PDCD6IP	0.62505	6.29473e-42	postive
ATP7A	PELI1	0.629649	1.0646e-42	postive
GLS	PELI1	0.674497	5.80493e-51	postive
ATP7A	PRKAA1	0.678386	9.49904e-52	postive
NFE2L2	SIRT1	0.600337	5.42405e-38	postive
NLRP3	STING1	0.741932	1.44331e-66	postive
NLRP3	TLR4	0.681657	2.02838e-52	postive
NLRP3	TNFRSF1B	0.610101	1.66293e-39	postive
GLS	TRAF5	0.67728	1.5937e-51	postive
MTF1	USP22	0.602131	2.8851e-38	postive
ATP7A	UVRAG	0.675505	3.64059e-51	postive
ATP7A	XIAP	0.703792	3.37528e-57	postive

## Sheet: Table S4
Summary of 29 cuproptosis related necroptosis genes
Gene	Description	Type
AIM2	absent in melanoma 2	cuproptosis related necroptosis
APP	amyloid beta precursor protein	cuproptosis related necroptosis
ATRX	ATRX chromatin remodeler	cuproptosis related necroptosis
AXL	AXL receptor tyrosine kinase	cuproptosis related necroptosis
BRAF	B-Raf proto-oncogene, serine/threonine kinase	cuproptosis related necroptosis
CASP6	caspase 6	cuproptosis related necroptosis
CASP8	caspase 8	cuproptosis related necroptosis
CDKN2A	cyclin dependent kinase inhibitor 2A	cuproptosis related necroptosis
CFLAR	CASP8 and FADD like apoptosis regulator	cuproptosis related necroptosis
CHMP4B	charged multivesicular body protein 4B	cuproptosis related necroptosis
CYLD	CYLD lysine 63 deubiquitinase	cuproptosis related necroptosis
DNM1L	dynamin 1 like	cuproptosis related necroptosis
DNMT1	DNA methyltransferase 1	cuproptosis related necroptosis
FASLG	Fas ligand	cuproptosis related necroptosis
GSK3B	glycogen synthase kinase 3 beta	cuproptosis related necroptosis
IPMK	inositol polyphosphate multikinase	cuproptosis related necroptosis
NFE2L2	NFE2 like bZIP transcription factor 2	cuproptosis related necroptosis
NFKB1	nuclear factor kappa B subunit 1	cuproptosis related necroptosis
PDCD6IP	programmed cell death 6 interacting protein	cuproptosis related necroptosis
PELI1	pellino E3 ubiquitin protein ligase 1	cuproptosis related necroptosis
PRKAA1	protein kinase AMP-activated catalytic subunit alpha 1	cuproptosis related necroptosis
SIRT1	sirtuin 1	cuproptosis related necroptosis
STING1	stimulator of interferon response cGAMP interactor 1	cuproptosis related necroptosis
TLR4	toll-like receptor 4	cuproptosis related necroptosis
TNFRSF1B	TNF receptor superfamily member 1B	cuproptosis related necroptosis
TRAF5	TNF receptor associated factor 5	cuproptosis related necroptosis
USP22	ubiquitin specific peptidase 22	cuproptosis related necroptosis
UVRAG	UV radiation resistance associated	cuproptosis related necroptosis
XIAP	X-linked inhibitor of apoptosis	cuproptosis related necroptosis

## Sheet: Table S5
Clinicopathological information of HCC patients used in this study
Patient ID	Pathology ID	Age (year)	Gender	Differentiation
1	II22-51932	32	MALE	poorly differentiated
2	II19-75843	27	FEMALE	poorly differentiated
3	II20-33415	76	MALE	moderately or poorly differentiated
4	II22-57926	65	FEMALE	well or moderately differentiated
5	II22-40291	46	MALE	moderately or poorly differentiated
6	II22-32551	45	MALE	moderately differentiated
7	II22-67671	60	FEMALE	well or moderately differentiated
8	II22-44409	73	MALE	poorly differentiated
9	II22-73715	57	FEMALE	moderately or poorly differentiated
10	II22-69213	61	MALE	moderately or poorly differentiated
11	II22-64952	55	MALE	poorly differentiated
12	II22-45623	60	MALE	moderately or poorly differentiated
13	II23-06909	67	FEMALE	moderately or poorly differentiated
14	II22-70552	60	MALE	moderately differentiated
15	II20-04225	27	FEMALE	moderately differentiated

## Sheet: Table S6
Information of primers sequences and antibodies involved in this study
Primers sequences used in qRT-PCR
Name	Forward primer	Reverse primer
β-actin	CATGTACGTTGCTATCCAGGC	CTCCTTAATGTCACGCACGAT
CBX2	GCCCAGCACTGGACAGAAC	CACTGTGACGGTGATGAGGTT
FMO3	CATCATGTGTATCCCAACCTACC	CTGGTTCTTTATAGTCCCTGCTG
IL-7R	CCCTCGTGGAGGTAAAGTGC	CCTTCCCGATAGACGACACTC
LDHA	ATGGCAACTCTAAAGGATCAGC	CCAACCCCAACAACTGTAATCT
SPP1	CTCCATTGACTCGAACGACTC	CAGGTCTGCGAAACTTCTTAGAT
ZC4H2	AGATCAAGGCTCGTTTGAAGG	GATCAGTCGGAGTTCCTCCAC
Antibodies used in WB
Name	Company	Cat. No.
β-actin	ABclonal Technology Co.,Ltd.	AC026
CBX2	ABclonal Technology Co.,Ltd.	A3294
FMO3	ABclonal Technology Co.,Ltd.	A19222
IL-7R	ABclonal Technology Co.,Ltd.	A1230
LDHA	ABclonal Technology Co.,Ltd.	A1146
SPP1	ABclonal Technology Co.,Ltd.	A19092
ZC4H2	ProteinTech Group	Ag14995

## Sheet: Table S7
Univariate Cox regression analysis of 29 cuproptosis in HCC patients
Gene	HR	HR.95L	HR.95H	pvalue
AIM2	1.06574	0.865558	1.31221	0.548652
APP	1.0488	0.915405	1.20163	0.492412
ATRX	1.21124	0.949154	1.54569	0.12344
AXL	1.09407	0.916001	1.30675	0.32124
BRAF	1.52426	1.06898	2.17344	0.0198877
CASP6	1.3219	1.0181	1.71634	0.0362051
CASP8	1.44796	1.12909	1.85689	0.00353902
CDKN2A	1.20521	1.07125	1.35592	0.00190358
CFLAR	1.13463	0.840581	1.53154	0.409218
CHMP4B	1.62343	1.26016	2.09144	0.00017743
CYLD	1.06013	0.792806	1.41759	0.693682
DNM1L	1.53224	1.18592	1.97969	0.00109707
DNMT1	1.3465	1.13085	1.60327	0.000835436
FASLG	0.909028	0.693082	1.19226	0.490675
GSK3B	1.62236	1.18123	2.22824	0.00280165
IPMK	1.51842	1.19145	1.9351	0.000735946
NFE2L2	1.22467	0.987425	1.51891	0.0650702
NFKB1	1.15423	0.924912	1.44042	0.204351
PDCD6IP	1.5214	1.14293	2.0252	0.00403525
PELI1	1.21074	1.02902	1.42455	0.0211831
PRKAA1	1.30266	1.03528	1.63908	0.0240832
SIRT1	1.05185	0.858448	1.28882	0.625809
STING1	0.967741	0.807473	1.15982	0.722618
TLR4	1.11197	0.860745	1.43652	0.416628
TNFRSF1B	0.934701	0.766636	1.13961	0.504305
TRAF5	1.26951	1.03432	1.55819	0.0224467
USP22	1.19739	1.00823	1.42204	0.0400342
UVRAG	1.33652	0.986501	1.81073	0.0611734
XIAP	1.30809	1.03313	1.65623	0.0257041

## Sheet: Table S8
Multivariate Cox regression analysis of 15 cuproptosis related necroptosis genes associated with overall survival in HCC patients
Gene	HR	HR.95L	HR.95H	pvalue
BRAF	1.03997	0.550724	1.96383	0.903832
CASP6	0.98655	0.680341	1.43058	0.943067
CASP8	1.03753	0.662358	1.62522	0.872162
CDKN2A	1.1248	0.960432	1.3173	0.144542
CHMP4B	1.46709	1.00269	2.14657	0.0484038
DNM1L	1.09427	0.634016	1.88865	0.746291
DNMT1	0.965305	0.677961	1.37443	0.844717
GSK3B	0.940723	0.475367	1.86164	0.860713
IPMK	1.31202	0.827162	2.0811	0.24859
PDCD6IP	1.25014	0.665848	2.34717	0.487293
PELI1	0.90746	0.66045	1.24685	0.549163
PRKAA1	1.00072	0.649217	1.54254	0.997394
TRAF5	0.941381	0.666598	1.32943	0.731583
USP22	0.961982	0.711272	1.30106	0.80135
XIAP	0.931887	0.614071	1.41419	0.740276

## Sheet: Table S9
The activation states of HALLMARK and KEGG terms between CRNG clusters by GSVA
Term	logFC	AveExpr	t	P.Value	adj.P.Value	B
HALLMARK_MITOTIC_SPINDLE	0.60081	-0.0168303	24.3003	3.08706e-79	1.54353e-77	169.892
HALLMARK_PI3K_AKT_MTOR_SIGNALING	0.423179	-0.0258016	20.5747	1.18924e-63	2.97311e-62	134.046
HALLMARK_PROTEIN_SECRETION	0.513622	-0.0194063	19.3014	2.89801e-58	4.83002e-57	121.66
HALLMARK_G2M_CHECKPOINT	0.56049	-0.0178017	16.4433	3.23569e-46	4.04462e-45	93.9712
HALLMARK_UNFOLDED_PROTEIN_RESPONSE	0.404648	-0.025867	15.8426	1.02864e-43	1.02864e-42	88.2235
HALLMARK_TGF_BETA_SIGNALING	0.432045	-0.0269075	14.8226	1.64719e-39	1.37266e-38	78.5694
HALLMARK_NOTCH_SIGNALING	0.346515	-0.0361588	13.8477	1.46814e-35	1.04867e-34	69.5044
HALLMARK_WNT_BETA_CATENIN_SIGNALING	0.346838	-0.0406	13.5628	2.02172e-34	1.26357e-33	66.8917
HALLMARK_E2F_TARGETS	0.509049	-0.0128463	12.8985	8.49353e-32	4.71863e-31	60.8759
HALLMARK_MTORC1_SIGNALING	0.282344	-0.030243	11.4867	2.12302e-26	1.06151e-25	48.5092
HALLMARK_UV_RESPONSE_DN	0.329255	-0.0215022	11.216	2.13693e-25	9.71331e-25	46.2138
HALLMARK_APICAL_JUNCTION	0.253223	-0.0292271	10.9618	1.82414e-24	7.60059e-24	44.083
HALLMARK_MYC_TARGETS_V1	0.395698	-0.0176462	10.8544	4.47698e-24	1.72192e-23	43.1911
HALLMARK_SPERMATOGENESIS	0.174631	-0.0232545	10.7043	1.56041e-23	5.5729e-23	41.9509
HALLMARK_HEDGEHOG_SIGNALING	0.297185	-0.0332361	10.2871	4.77347e-22	1.59116e-21	38.5547
HALLMARK_DNA_REPAIR	0.281947	-0.0255847	9.91502	9.46826e-21	2.95883e-20	35.5906
HALLMARK_P53_PATHWAY	0.181598	-0.0281438	9.65061	7.61778e-20	2.24052e-19	33.5231
HALLMARK_HEME_METABOLISM	0.188487	-0.0242086	9.39752	5.43411e-19	1.50948e-18	31.5759
HALLMARK_ANDROGEN_RESPONSE	0.220459	-0.0255925	9.15677	3.42094e-18	9.00248e-18	29.7536
HALLMARK_UV_RESPONSE_UP	0.168174	-0.031876	8.86194	3.12722e-17	7.81805e-17	27.5632
HALLMARK_GLYCOLYSIS	0.163418	-0.0304061	8.7179	9.06687e-17	2.15878e-16	26.5101
HALLMARK_APOPTOSIS	0.201705	-0.028911	8.67951	1.20182e-16	2.73141e-16	26.2314
HALLMARK_XENOBIOTIC_METABOLISM	-0.240579	-0.0104419	-8.12702	6.3372e-15	1.37765e-14	22.3132
HALLMARK_APICAL_SURFACE	0.194718	-0.0350502	7.74203	9.04696e-14	1.88478e-13	19.6902
HALLMARK_MYC_TARGETS_V2	0.26806	-0.0252383	7.05773	8.14227e-12	1.62845e-11	15.2604
HALLMARK_BILE_ACID_METABOLISM	-0.227723	-0.00425959	-6.77168	4.88166e-11	9.38781e-11	13.5014
HALLMARK_IL2_STAT5_SIGNALING	0.172337	-0.0289285	6.66735	9.25316e-11	1.71355e-10	12.8741
HALLMARK_FATTY_ACID_METABOLISM	-0.178606	-0.0180279	-6.33694	6.67315e-10	1.19119e-09	10.9385
HALLMARK_TNFA_SIGNALING_VIA_NFKB	0.215686	-0.0292075	6.33102	6.90891e-10	1.19119e-09	10.9045
HALLMARK_HYPOXIA	0.141167	-0.0286508	6.26011	1.04497e-09	1.74162e-09	10.4997
HALLMARK_ESTROGEN_RESPONSE_EARLY	0.134208	-0.0272479	6.21132	1.3862e-09	2.2358e-09	10.2234
HALLMARK_IL6_JAK_STAT3_SIGNALING	0.191592	-0.0271472	5.85042	1.06295e-08	1.66086e-08	8.23444
HALLMARK_KRAS_SIGNALING_UP	0.151927	-0.0214624	5.48151	7.72196e-08	1.16999e-07	6.30444
HALLMARK_INFLAMMATORY_RESPONSE	0.190497	-0.0245871	5.41965	1.06602e-07	1.56767e-07	5.9913
HALLMARK_EPITHELIAL_MESENCHYMAL_TRANSITION	0.200752	-0.0216094	5.27211	2.27333e-07	3.24761e-07	5.25666
HALLMARK_COAGULATION	-0.146717	-0.0141015	-5.09269	5.58188e-07	7.75261e-07	4.38694
HALLMARK_COMPLEMENT	0.133812	-0.0238669	4.98709	9.36019e-07	1.26489e-06	3.88734
HALLMARK_ANGIOGENESIS	0.16238	-0.0288407	4.5562	7.03965e-06	9.2627e-06	1.94476
HALLMARK_INTERFERON_GAMMA_RESPONSE	0.156257	-0.0203243	4.12831	4.49978e-05	5.76895e-05	0.171981
HALLMARK_ALLOGRAFT_REJECTION	0.16495	-0.0169733	4.11461	4.76338e-05	5.809e-05	0.117827
HALLMARK_INTERFERON_ALPHA_RESPONSE	0.135114	-0.0221925	3.34452	0.000906726	0.00107944	-2.65645
KEGG_RENAL_CELL_CARCINOMA	0.490859	-0.0279017	21.1885	3.11557e-66	5.79496e-64	140.175
KEGG_UBIQUITIN_MEDIATED_PROTEOLYSIS	0.499127	-0.0204691	20.7378	2.48244e-64	2.30866e-62	135.821
KEGG_INOSITOL_PHOSPHATE_METABOLISM	0.474669	-0.027297	20.4438	4.33152e-63	2.68554e-61	132.977
KEGG_NEUROTROPHIN_SIGNALING_PATHWAY	0.443209	-0.0245224	20.1314	9.0599e-62	4.21286e-60	129.953
KEGG_MTOR_SIGNALING_PATHWAY	0.429555	-0.0268823	20.0198	2.68594e-61	9.99171e-60	128.872
KEGG_ENDOCYTOSIS	0.400242	-0.0254153	19.9164	7.35457e-61	2.27992e-59	127.871
KEGG_ERBB_SIGNALING_PATHWAY	0.412805	-0.029268	19.8464	1.45475e-60	3.86549e-59	127.192
KEGG_PROGESTERONE_MEDIATED_OOCYTE_MATURATION	0.404184	-0.0248543	19.7003	6.03631e-60	1.40344e-58	125.777
KEGG_CHRONIC_MYELOID_LEUKEMIA	0.471067	-0.0269916	19.5025	4.1497e-59	8.57605e-58	123.86
KEGG_PANCREATIC_CANCER	0.454586	-0.025533	19.2981	3.04037e-58	5.65509e-57	121.879
KEGG_PHOSPHATIDYLINOSITOL_SIGNALING_SYSTEM	0.446384	-0.0238027	18.8436	2.54928e-56	4.31061e-55	117.474
KEGG_OOCYTE_MEIOSIS	0.372506	-0.024211	18.655	1.59993e-55	2.4799e-54	115.647
KEGG_COLORECTAL_CANCER	0.445804	-0.0246946	18.4937	7.69596e-55	1.10111e-53	114.085
KEGG_VASOPRESSIN_REGULATED_WATER_REABSORPTION	0.437837	-0.0353957	18.4799	8.80156e-55	1.16935e-53	113.951
KEGG_NON_SMALL_CELL_LUNG_CANCER	0.385762	-0.0289159	17.4917	1.30509e-50	1.61831e-49	104.4
KEGG_ADHERENS_JUNCTION	0.416506	-0.0280788	17.4755	1.52611e-50	1.77411e-49	104.244
KEGG_OLFACTORY_TRANSDUCTION	-0.229981	0.121578	-17.4378	2.20012e-50	2.40719e-49	103.88
KEGG_SMALL_CELL_LUNG_CANCER	0.418329	-0.0254469	17.3406	5.64113e-50	5.82917e-49	102.944
KEGG_NOTCH_SIGNALING_PATHWAY	0.426432	-0.0279777	17.3282	6.36109e-50	6.22717e-49	102.824
KEGG_PROSTATE_CANCER	0.374351	-0.0252711	16.9442	2.61246e-48	2.42959e-47	99.1299
KEGG_BASAL_TRANSCRIPTION_FACTORS	0.442372	-0.0248138	16.77	1.40421e-47	1.24373e-46	97.4575
KEGG_PATHWAYS_IN_CANCER	0.346285	-0.0241852	16.7041	2.65266e-47	2.24271e-46	96.825
KEGG_CELL_CYCLE	0.474989	-0.027064	16.6371	5.06026e-47	4.09221e-46	96.1828
KEGG_NON_HOMOLOGOUS_END_JOINING	0.538721	-0.0322573	16.5304	1.41488e-46	1.09653e-45	95.1604
KEGG_ACUTE_MYELOID_LEUKEMIA	0.402039	-0.0242881	16.4963	1.9643e-46	1.46144e-45	94.8341
KEGG_RNA_DEGRADATION	0.458368	-0.0231425	16.4516	3.01948e-46	2.16009e-45	94.4066
KEGG_GLIOMA	0.344526	-0.0261746	16.2872	1.46583e-45	1.00979e-44	92.8357
KEGG_LONG_TERM_POTENTIATION	0.331338	-0.0246866	16.2755	1.64e-45	1.08943e-44	92.7241
KEGG_INSULIN_SIGNALING_PATHWAY	0.309493	-0.02647	15.9548	3.55235e-44	2.2784e-43	89.6662
KEGG_GNRH_SIGNALING_PATHWAY	0.323709	-0.0277172	15.9383	4.1587e-44	2.57839e-43	89.5096
KEGG_ENDOMETRIAL_CANCER	0.405507	-0.0241734	15.8791	7.32826e-44	4.39695e-43	88.9463
KEGG_RIG_I_LIKE_RECEPTOR_SIGNALING_PATHWAY	0.324893	-0.0111295	15.789	1.73212e-43	1.00679e-42	88.0911
KEGG_BLADDER_CANCER	0.347454	-0.0318811	15.7545	2.40969e-43	1.35819e-42	87.7629
KEGG_THYROID_CANCER	0.373009	-0.0389412	15.5415	1.83436e-42	1.0035e-41	85.745
KEGG_FC_GAMMA_R_MEDIATED_PHAGOCYTOSIS	0.416319	-0.0278679	15.5353	1.94665e-42	1.03451e-41	85.686
KEGG_REGULATION_OF_ACTIN_CYTOSKELETON	0.336495	-0.0250092	15.4156	6.07792e-42	3.14026e-41	84.5541
KEGG_WNT_SIGNALING_PATHWAY	0.322119	-0.0341147	15.3829	8.29205e-42	4.16844e-41	84.2453
KEGG_MAPK_SIGNALING_PATHWAY	0.299533	-0.0216949	15.3624	1.00738e-41	4.93084e-41	84.0519
KEGG_EPITHELIAL_CELL_SIGNALING_IN_HELICOBACTER_PYLORI_INFECTION	0.352824	-0.0319596	15.3079	1.68948e-41	8.05754e-41	83.5379
KEGG_GAP_JUNCTION	0.341145	-0.0218223	15.1475	7.72622e-41	3.59269e-40	82.0268
KEGG_APOPTOSIS	0.371973	-0.0235395	15.1155	1.04648e-40	4.74743e-40	81.7252
KEGG_PATHOGENIC_ESCHERICHIA_COLI_INFECTION	0.354523	-0.0312602	14.5318	2.5477e-38	1.12827e-37	76.264
KEGG_VEGF_SIGNALING_PATHWAY	0.284852	-0.0303495	14.4928	3.67037e-38	1.58765e-37	75.9012
KEGG_TGF_BETA_SIGNALING_PATHWAY	0.332987	-0.0336997	14.4669	4.6748e-38	1.97616e-37	75.6608
KEGG_DORSO_VENTRAL_AXIS_FORMATION	0.422457	-0.0194218	14.4144	7.63657e-38	3.15645e-37	75.1732
KEGG_P53_SIGNALING_PATHWAY	0.282516	-0.0344101	13.9459	5.95905e-36	2.40953e-35	70.844
KEGG_SPHINGOLIPID_METABOLISM	0.298178	-0.0384904	13.7381	4.06073e-35	1.60701e-34	68.9376
KEGG_PURINE_METABOLISM	0.223519	-0.0295821	13.605	1.38092e-34	5.35108e-34	67.7218
KEGG_SNARE_INTERACTIONS_IN_VESICULAR_TRANSPORT	0.34092	-0.0351577	13.6012	1.4297e-34	5.42701e-34	67.6873
KEGG_AXON_GUIDANCE	0.318668	-0.0213752	13.5311	2.71954e-34	1.01167e-33	67.0486
KEGG_VALINE_LEUCINE_AND_ISOLEUCINE_BIOSYNTHESIS	0.431301	-0.0354408	13.4908	3.93169e-34	1.43391e-33	66.6825
KEGG_GLYCOSAMINOGLYCAN_BIOSYNTHESIS_KERATAN_SULFATE	0.3643	-0.046588	13.4279	6.98915e-34	2.49997e-33	66.1111
KEGG_NUCLEOTIDE_EXCISION_REPAIR	0.417736	-0.026565	13.081	1.64166e-32	5.76131e-32	62.9765
KEGG_N_GLYCAN_BIOSYNTHESIS	0.365879	-0.0298852	13.0331	2.53185e-32	8.72082e-32	62.5463
KEGG_MELANOGENESIS	0.270973	-0.0301303	13.0219	2.80156e-32	9.47436e-32	62.4458
KEGG_MISMATCH_REPAIR	0.493697	-0.0256667	12.8749	1.0559e-31	3.50709e-31	61.1284
KEGG_T_CELL_RECEPTOR_SIGNALING_PATHWAY	0.370757	-0.0281069	12.8714	1.0898e-31	3.5562e-31	61.097
KEGG_LONG_TERM_DEPRESSION	0.244813	-0.0235424	12.8249	1.65507e-31	5.30763e-31	60.6822
KEGG_SPLICEOSOME	0.451401	-0.0163321	12.7792	2.49471e-31	7.86468e-31	60.2748
KEGG_HOMOLOGOUS_RECOMBINATION	0.451782	-0.0321507	12.401	7.28979e-30	2.25965e-29	56.9249
KEGG_AMINOACYL_TRNA_BIOSYNTHESIS	0.423802	-0.0252056	12.3992	7.41069e-30	2.25965e-29	56.9086
KEGG_FC_EPSILON_RI_SIGNALING_PATHWAY	0.279594	-0.0328335	12.377	9.01856e-30	2.70557e-29	56.7137
KEGG_FOCAL_ADHESION	0.334083	-0.024313	12.3315	1.35033e-29	3.98669e-29	56.3131
KEGG_VIBRIO_CHOLERAE_INFECTION	0.287856	-0.0305705	12.2947	1.86856e-29	5.4305e-29	55.9908
KEGG_METABOLISM_OF_XENOBIOTICS_BY_CYTOCHROME_P450	-0.385504	-0.00302543	-12.0675	1.38183e-28	3.95416e-28	54.0054
KEGG_NOD_LIKE_RECEPTOR_SIGNALING_PATHWAY	0.343208	-0.0291794	11.9938	2.63375e-28	7.42239e-28	53.3655
KEGG_TOLL_LIKE_RECEPTOR_SIGNALING_PATHWAY	0.306222	-0.0210034	11.9613	3.50042e-28	9.7176e-28	53.0832
KEGG_TIGHT_JUNCTION	0.241246	-0.0265577	11.8318	1.08157e-27	2.95841e-27	51.9642
KEGG_GLYCOSYLPHOSPHATIDYLINOSITOL_GPI_ANCHOR_BIOSYNTHESIS	0.366056	-0.0301981	11.8295	1.10364e-27	2.97502e-27	51.9441
KEGG_DRUG_METABOLISM_CYTOCHROME_P450	-0.398153	0.00255038	-11.6497	5.24077e-27	1.39255e-26	50.399
KEGG_B_CELL_RECEPTOR_SIGNALING_PATHWAY	0.33808	-0.0248214	11.4296	3.47399e-26	9.10087e-26	48.5233
KEGG_RETINOL_METABOLISM	-0.396771	0.00916151	-11.4268	3.55997e-26	9.19659e-26	48.4991
KEGG_GLYCEROPHOSPHOLIPID_METABOLISM	0.182719	-0.0328468	11.2828	1.21573e-25	3.0976e-25	47.2814
KEGG_GLYCOSAMINOGLYCAN_BIOSYNTHESIS_CHONDROITIN_SULFATE	0.341529	-0.0366232	11.0557	8.30692e-25	2.08796e-24	45.3766
KEGG_LYSOSOME	0.274897	-0.0270662	10.7959	7.30957e-24	1.81277e-23	43.2216
KEGG_ARRHYTHMOGENIC_RIGHT_VENTRICULAR_CARDIOMYOPATHY_ARVC	0.280614	-0.0276916	10.6242	3.03283e-23	7.42246e-23	41.8121
KEGG_MELANOMA	0.231602	-0.0224807	10.5358	6.28116e-23	1.51727e-22	41.091
KEGG_DNA_REPLICATION	0.441949	-0.0245126	10.4667	1.10714e-22	2.64009e-22	40.5296
KEGG_LINOLEIC_ACID_METABOLISM	-0.293826	-0.013561	-10.4132	1.71451e-22	4.03668e-22	40.0966
KEGG_PRIMARY_BILE_ACID_BIOSYNTHESIS	-0.4731	0.00682055	-10.4027	1.86804e-22	4.3432e-22	40.0116
KEGG_RIBOFLAVIN_METABOLISM	0.294107	-0.0417204	10.3876	2.11161e-22	4.84888e-22	39.8903
KEGG_STEROID_HORMONE_BIOSYNTHESIS	-0.329677	0.00812065	-10.3781	2.28202e-22	5.1763e-22	39.8134
KEGG_BASE_EXCISION_REPAIR	0.337437	-0.0333789	10.2987	4.35411e-22	9.7574e-22	39.1738
KEGG_GLYCOSAMINOGLYCAN_BIOSYNTHESIS_HEPARAN_SULFATE	0.238785	-0.0249081	10.2802	5.05888e-22	1.12018e-21	39.0252
KEGG_TYPE_II_DIABETES_MELLITUS	0.228409	-0.0256815	9.98108	5.6078e-21	1.22712e-20	36.6443
KEGG_REGULATION_OF_AUTOPHAGY	0.199538	0.0291001	9.93654	7.99594e-21	1.72935e-20	36.2933
KEGG_TYROSINE_METABOLISM	-0.269478	-0.012558	-9.79931	2.37232e-20	5.07186e-20	35.2174
KEGG_PPAR_SIGNALING_PATHWAY	-0.262604	-0.00217112	-9.27881	1.35333e-18	2.86044e-18	31.2194
KEGG_HEDGEHOG_SIGNALING_PATHWAY	0.232948	-0.0389075	9.23847	1.84132e-18	3.84815e-18	30.9151
KEGG_BASAL_CELL_CARCINOMA	0.227213	-0.0392352	9.23478	1.89384e-18	3.91393e-18	30.8874
KEGG_PYRIMIDINE_METABOLISM	0.217742	-0.0295806	9.16667	3.17851e-18	6.49673e-18	30.3758
KEGG_SELENOAMINO_ACID_METABOLISM	0.227989	-0.0331637	9.11934	4.54915e-18	9.19719e-18	30.0216
KEGG_CIRCADIAN_RHYTHM_MAMMAL	0.328902	-0.0359088	9.05738	7.26066e-18	1.45213e-17	29.5599
KEGG_LEUKOCYTE_TRANSENDOTHELIAL_MIGRATION	0.232496	-0.0237536	8.97942	1.3039e-17	2.58006e-17	28.9817
KEGG_JAK_STAT_SIGNALING_PATHWAY	0.216776	-0.0202674	8.88559	2.62686e-17	5.14311e-17	28.2902
KEGG_GLYCINE_SERINE_AND_THREONINE_METABOLISM	-0.341418	0.000950102	-8.84554	3.53718e-17	6.85328e-17	27.9964
KEGG_PHENYLALANINE_METABOLISM	-0.275108	-0.00920858	-8.68754	1.13465e-16	2.17573e-16	26.8461
KEGG_HYPERTROPHIC_CARDIOMYOPATHY_HCM	0.237278	-0.0259694	8.65683	1.42093e-16	2.69686e-16	26.6242
KEGG_CHEMOKINE_SIGNALING_PATHWAY	0.245492	-0.0291968	8.64669	1.53028e-16	2.87507e-16	26.551
KEGG_TRYPTOPHAN_METABOLISM	-0.302977	-0.0143892	-8.59738	2.19316e-16	4.07928e-16	26.196
KEGG_FATTY_ACID_METABOLISM	-0.362095	0.00201528	-8.57469	2.5871e-16	4.76436e-16	26.033
KEGG_FOLATE_BIOSYNTHESIS	-0.270316	-0.0137015	-8.51109	4.10402e-16	7.48379e-16	25.5779
KEGG_VASCULAR_SMOOTH_MUSCLE_CONTRACTION	0.205884	-0.025038	8.31843	1.63783e-15	2.95763e-15	24.2135
KEGG_CYTOSOLIC_DNA_SENSING_PATHWAY	0.218805	-0.00656849	8.31695	1.65514e-15	2.96015e-15	24.2031
KEGG_O_GLYCAN_BIOSYNTHESIS	0.223624	-0.0300204	8.24187	2.8222e-15	4.99932e-15	23.6772
KEGG_PROTEIN_EXPORT	0.267263	-0.0333326	7.94845	2.20103e-14	3.86218e-14	21.6542
KEGG_ARGININE_AND_PROLINE_METABOLISM	-0.213147	-0.0222788	-7.92676	2.55672e-14	4.4444e-14	21.5068
KEGG_ARACHIDONIC_ACID_METABOLISM	-0.185457	-0.0203342	-7.91773	2.72113e-14	4.68639e-14	21.4454
KEGG_COMPLEMENT_AND_COAGULATION_CASCADES	-0.298125	0.000492483	-7.60486	2.2848e-13	3.89883e-13	19.3523
KEGG_DILATED_CARDIOMYOPATHY	0.220978	-0.0232785	7.49266	4.82944e-13	8.16615e-13	18.6166
KEGG_DRUG_METABOLISM_OTHER_ENZYMES	-0.231526	-0.00688382	-7.39016	9.50237e-13	1.59229e-12	17.9517
KEGG_GLYCOSPHINGOLIPID_BIOSYNTHESIS_GLOBO_SERIES	0.219982	-0.027773	7.35283	1.21381e-12	2.01579e-12	17.7113
KEGG_OXIDATIVE_PHOSPHORYLATION	-0.227133	-0.034303	-7.18995	3.49616e-12	5.75473e-12	16.6727
KEGG_BUTANOATE_METABOLISM	-0.271356	0.00205988	-7.17135	3.94058e-12	6.42937e-12	16.5553
KEGG_OTHER_GLYCAN_DEGRADATION	0.243396	-0.0288993	7.09298	6.50967e-12	1.05287e-11	16.0629
KEGG_ETHER_LIPID_METABOLISM	0.143019	-0.0367766	7.03528	9.39552e-12	1.50652e-11	15.703
KEGG_HISTIDINE_METABOLISM	-0.205877	-0.0234839	-6.93479	1.77097e-11	2.81539e-11	15.0816
KEGG_NITROGEN_METABOLISM	-0.179805	-0.0244173	-6.92607	1.87052e-11	2.94845e-11	15.028
KEGG_LEISHMANIA_INFECTION	0.269107	-0.0252557	6.91521	2.00221e-11	3.1295e-11	14.9613
KEGG_GLYCOSPHINGOLIPID_BIOSYNTHESIS_LACTO_AND_NEOLACTO_SERIES	0.167236	-0.0326201	6.87028	2.65087e-11	4.10885e-11	14.6864
KEGG_AMYOTROPHIC_LATERAL_SCLEROSIS_ALS	0.129917	-0.0254719	6.69697	7.72686e-11	1.18777e-10	13.6388
KEGG_BETA_ALANINE_METABOLISM	-0.261891	-0.00451418	-6.60517	1.35052e-10	2.05899e-10	13.0924
KEGG_PARKINSONS_DISEASE	-0.196271	-0.0349915	-6.58839	1.49468e-10	2.26025e-10	12.9932
KEGG_ECM_RECEPTOR_INTERACTION	0.215624	-0.0262674	6.57883	1.5835e-10	2.37525e-10	12.9367
KEGG_NATURAL_KILLER_CELL_MEDIATED_CYTOTOXICITY	0.17901	-0.0238931	6.39469	4.75283e-10	7.07221e-10	11.8624
KEGG_RNA_POLYMERASE	0.216931	-0.0343247	6.38404	5.06089e-10	7.47084e-10	11.8011
KEGG_AMINO_SUGAR_AND_NUCLEOTIDE_SUGAR_METABOLISM	0.15242	-0.0321185	6.15261	1.94403e-09	2.84716e-09	10.4875
KEGG_GLYCOSAMINOGLYCAN_DEGRADATION	0.180471	-0.0253772	6.13908	2.10071e-09	3.05259e-09	10.4119
KEGG_ASCORBATE_AND_ALDARATE_METABOLISM	-0.254152	0.0112378	-6.12234	2.31161e-09	3.33301e-09	10.3187
KEGG_GLYCOSPHINGOLIPID_BIOSYNTHESIS_GANGLIO_SERIES	0.179201	-0.0398844	6.02059	4.11772e-09	5.8915e-09	9.75597
KEGG_PENTOSE_AND_GLUCURONATE_INTERCONVERSIONS	-0.222213	0.00152725	-5.96884	5.50702e-09	7.81912e-09	9.4728
KEGG_CALCIUM_SIGNALING_PATHWAY	0.132476	-0.0204876	5.91649	7.3754e-09	1.03926e-08	9.18839
KEGG_ALDOSTERONE_REGULATED_SODIUM_REABSORPTION	0.132407	-0.0245424	5.90027	8.07063e-09	1.12867e-08	9.10072
KEGG_PEROXISOME	-0.195111	-0.0123938	-5.73113	2.04153e-08	2.83376e-08	8.19816
KEGG_LIMONENE_AND_PINENE_DEGRADATION	-0.265968	-0.00985491	-5.65992	2.99842e-08	4.13115e-08	7.82474
KEGG_FRUCTOSE_AND_MANNOSE_METABOLISM	0.11937	-0.0416058	5.45677	8.79003e-08	1.20217e-07	6.78128
KEGG_ADIPOCYTOKINE_SIGNALING_PATHWAY	0.122619	-0.0267414	5.22018	2.95653e-07	4.01398e-07	5.6072
KEGG_PROPANOATE_METABOLISM	-0.206337	-0.0168108	-4.96844	1.02474e-06	1.38117e-06	4.40756
KEGG_VALINE_LEUCINE_AND_ISOLEUCINE_DEGRADATION	-0.217449	-0.00951006	-4.92879	1.2407e-06	1.66022e-06	4.22335
KEGG_PROXIMAL_TUBULE_BICARBONATE_RECLAMATION	-0.131927	-0.0238487	-4.76737	2.66817e-06	3.54485e-06	3.48682
KEGG_ALANINE_ASPARTATE_AND_GLUTAMATE_METABOLISM	-0.14063	-0.0200489	-4.7369	3.076e-06	4.0577e-06	3.35019
KEGG_PYRUVATE_METABOLISM	-0.137606	-0.0213538	-4.60403	5.66927e-06	7.42594e-06	2.76366
KEGG_GLYCOLYSIS_GLUCONEOGENESIS	-0.114799	-0.0219662	-4.48599	9.64361e-06	1.25434e-05	2.25512
KEGG_GLYOXYLATE_AND_DICARBOXYLATE_METABOLISM	-0.141584	-0.0336131	-4.43377	1.21547e-05	1.56998e-05	2.03393
KEGG_LYSINE_DEGRADATION	0.146538	-0.0254274	4.41897	1.29735e-05	1.66418e-05	1.97165
KEGG_GLUTATHIONE_METABOLISM	-0.107646	-0.0339451	-4.41389	1.32664e-05	1.69011e-05	1.95032
KEGG_RENIN_ANGIOTENSIN_SYSTEM	-0.114672	-0.0340383	-3.82775	0.000151311	0.000188885	-0.360202
KEGG_VIRAL_MYOCARDITIS	0.126467	-0.0176996	3.80674	0.000164234	0.000203651	-0.437421
KEGG_PORPHYRIN_AND_CHLOROPHYLL_METABOLISM	-0.121561	-0.0109798	-3.75994	0.000196859	0.000242488	-0.607975
KEGG_STARCH_AND_SUCROSE_METABOLISM	-0.103961	-0.00764623	-3.4825	0.000554895	0.000674578	-1.57873
KEGG_PROTEASOME	0.119555	-0.0225395	2.93781	0.00350806	0.00423701	-3.28025
KEGG_PRIMARY_IMMUNODEFICIENCY	0.127848	-0.0287739	2.86149	0.00445107	0.00527324	-3.4967

## Sheet: Table S10
The activation states of HALLMARK and KEGG terms between CRNG clusters by GSEA
NAME	ES	NES	NOM p-val	FDR q-val	FWER p-val
HALLMARK_MITOTIC_SPINDLE	0.812988	2.0775	0	0.00103595	0.001
HALLMARK_UNFOLDED_PROTEIN_RESPONSE	0.720971	2.00003	0	0.000517974	0.001
HALLMARK_WNT_BETA_CATENIN_SIGNALING	0.710864	1.98032	0	0.000891137	0.002
HALLMARK_P53_PATHWAY	0.604068	1.971	0	0.000932736	0.003
HALLMARK_PROTEIN_SECRETION	0.755653	1.95811	0	0.00137298	0.005
HALLMARK_GLYCOLYSIS	0.584532	1.95523	0	0.00132041	0.005
HALLMARK_MTORC1_SIGNALING	0.648604	1.93313	0	0.00160164	0.007
HALLMARK_HEME_METABOLISM	0.586909	1.92676	0	0.00140144	0.007
HALLMARK_NOTCH_SIGNALING	0.705958	1.92502	0	0.00124572	0.007
HALLMARK_G2M_CHECKPOINT	0.785849	1.89944	0	0.00185953	0.01
HALLMARK_SPERMATOGENESIS	0.562368	1.87595	0	0.00212755	0.013
HALLMARK_PI3K_AKT_MTOR_SIGNALING	0.662746	1.86882	0	0.00237354	0.014
HALLMARK_DNA_REPAIR	0.661777	1.86704	0	0.00234715	0.015
HALLMARK_ANDROGEN_RESPONSE	0.598936	1.86602	0	0.00217949	0.015
HALLMARK_MYC_TARGETS_V1	0.723296	1.84661	0	0.00253246	0.019
HALLMARK_APICAL_JUNCTION	0.595846	1.84236	0	0.00250502	0.019
HALLMARK_UV_RESPONSE_UP	0.543783	1.83471	0	0.00306865	0.026
HALLMARK_E2F_TARGETS	0.7722	1.82972	0	0.00295693	0.026
HALLMARK_TGF_BETA_SIGNALING	0.708322	1.82367	0	0.00292212	0.028
HALLMARK_HYPOXIA	0.540524	1.79916	0	0.00323778	0.036
HALLMARK_ESTROGEN_RESPONSE_EARLY	0.513288	1.74167	0	0.00632427	0.067
HALLMARK_UV_RESPONSE_DN	0.631605	1.81258	0.00185529	0.00291372	0.03
HALLMARK_APOPTOSIS	0.572038	1.82116	0.00197239	0.00290609	0.029
HALLMARK_COMPLEMENT	0.539497	1.73443	0.00367647	0.00691988	0.072
HALLMARK_IL2_STAT5_SIGNALING	0.550444	1.77604	0.00377358	0.00403566	0.046
HALLMARK_APICAL_SURFACE	0.606024	1.73185	0.00379507	0.00691324	0.076
HALLMARK_ESTROGEN_RESPONSE_LATE	0.468764	1.69637	0.00389864	0.0104168	0.111
HALLMARK_KRAS_SIGNALING_DN	0.380833	1.46309	0.00580271	0.0615115	0.434
HALLMARK_MYOGENESIS	0.492	1.70151	0.00583658	0.0103881	0.106
HALLMARK_KRAS_SIGNALING_UP	0.5201	1.6751	0.00779727	0.0131152	0.141
HALLMARK_TNFA_SIGNALING_VIA_NFKB	0.578318	1.69155	0.00790514	0.0105609	0.115
HALLMARK_IL6_JAK_STAT3_SIGNALING	0.586796	1.66652	0.0094162	0.0137274	0.154
HALLMARK_ADIPOGENESIS	0.465336	1.65603	0.0114504	0.0150039	0.166
HALLMARK_MYC_TARGETS_V2	0.659699	1.65468	0.0136986	0.014871	0.168
HALLMARK_HEDGEHOG_SIGNALING	0.612052	1.60732	0.0150376	0.0221213	0.225
HALLMARK_ANGIOGENESIS	0.563718	1.60524	0.0188324	0.0219825	0.229
HALLMARK_INFLAMMATORY_RESPONSE	0.558229	1.594	0.0266667	0.0245019	0.248
HALLMARK_CHOLESTEROL_HOMEOSTASIS	0.500452	1.5891	0.0310078	0.0249649	0.254
HALLMARK_PEROXISOME	0.455098	1.51882	0.040153	0.0426331	0.337
KEGG_OOCYTE_MEIOSIS	0.722073	2.22215	0	0	0
KEGG_REGULATION_OF_AUTOPHAGY	0.709865	2.15563	0	0.00264274	0.002
KEGG_TIGHT_JUNCTION	0.642422	2.13749	0	0.00176183	0.002
KEGG_PROSTATE_CANCER	0.683671	2.11283	0	0.00132137	0.002
KEGG_ENDOCYTOSIS	0.687969	2.10299	0	0.0010571	0.002
KEGG_PATHWAYS_IN_CANCER	0.640142	2.10142	0	0.000880915	0.002
KEGG_UBIQUITIN_MEDIATED_PROTEOLYSIS	0.746714	2.09512	0	0.00075507	0.002
KEGG_INSULIN_SIGNALING_PATHWAY	0.644494	2.08706	0	0.000660686	0.002
KEGG_NOTCH_SIGNALING_PATHWAY	0.732707	2.07451	0	0.000587276	0.002
KEGG_GNRH_SIGNALING_PATHWAY	0.655077	2.07403	0	0.000528549	0.002
KEGG_WNT_SIGNALING_PATHWAY	0.641352	2.07232	0	0.000480499	0.002
KEGG_ERBB_SIGNALING_PATHWAY	0.678527	2.07129	0	0.000440457	0.002
KEGG_ADHERENS_JUNCTION	0.725385	2.06433	0	0.000406576	0.002
KEGG_NEUROTROPHIN_SIGNALING_PATHWAY	0.703874	2.06338	0	0.000377535	0.002
KEGG_PROGESTERONE_MEDIATED_OOCYTE_MATURATION	0.690673	2.06276	0	0.000352366	0.002
KEGG_RNA_DEGRADATION	0.764786	2.05499	0	0.000330343	0.002
KEGG_MELANOGENESIS	0.623446	2.05135	0	0.000506589	0.002
KEGG_ENDOMETRIAL_CANCER	0.704523	2.04358	0	0.000478445	0.002
KEGG_VASOPRESSIN_REGULATED_WATER_REABSORPTION	0.745674	2.03498	0	0.000503142	0.003
KEGG_GLIOMA	0.668156	2.0324	0	0.000477985	0.003
KEGG_LONG_TERM_POTENTIATION	0.661305	2.02472	0	0.000649694	0.005
KEGG_CELL_CYCLE	0.73094	2.02402	0	0.000620162	0.005
KEGG_REGULATION_OF_ACTIN_CYTOSKELETON	0.643574	2.02262	0	0.000700577	0.006
KEGG_BASAL_TRANSCRIPTION_FACTORS	0.762592	2.02108	0	0.000671386	0.006
KEGG_MAPK_SIGNALING_PATHWAY	0.60266	2.01826	0	0.000644531	0.006
KEGG_GLYCOSYLPHOSPHATIDYLINOSITOL_GPI_ANCHOR_BIOSYNTHESIS	0.793301	2.01769	0	0.000619741	0.006
KEGG_P53_SIGNALING_PATHWAY	0.63619	2.01208	0	0.000716915	0.007
KEGG_SMALL_CELL_LUNG_CANCER	0.67399	2.00679	0	0.000691311	0.007
KEGG_RENAL_CELL_CARCINOMA	0.705673	2.00183	0	0.000700536	0.008
KEGG_COLORECTAL_CANCER	0.699654	2.00101	0	0.000677185	0.008
KEGG_MTOR_SIGNALING_PATHWAY	0.693799	1.99429	0	0.000729397	0.008
KEGG_SPHINGOLIPID_METABOLISM	0.68633	1.9941	0	0.000706604	0.008
KEGG_RIG_I_LIKE_RECEPTOR_SIGNALING_PATHWAY	0.648606	1.99124	0	0.000738303	0.009
KEGG_PHOSPHATIDYLINOSITOL_SIGNALING_SYSTEM	0.691462	1.98371	0	0.000940903	0.012
KEGG_CHRONIC_MYELOID_LEUKEMIA	0.704636	1.98116	0	0.000944459	0.012
KEGG_INOSITOL_PHOSPHATE_METABOLISM	0.688622	1.96184	0	0.00109071	0.013
KEGG_PURINE_METABOLISM	0.586797	1.96054	0	0.001117	0.014
KEGG_LYSINE_DEGRADATION	0.691464	1.95199	0	0.00120177	0.016
KEGG_NUCLEOTIDE_EXCISION_REPAIR	0.735312	1.94883	0	0.00122027	0.017
KEGG_AXON_GUIDANCE	0.635926	1.94609	0	0.00122372	0.018
KEGG_APOPTOSIS	0.66286	1.94394	0	0.00119387	0.018
KEGG_HOMOLOGOUS_RECOMBINATION	0.791825	1.93939	0	0.00126404	0.019
KEGG_PANCREATIC_CANCER	0.692194	1.93417	0	0.00125863	0.02
KEGG_FOCAL_ADHESION	0.628366	1.92653	0	0.00126783	0.02
KEGG_LONG_TERM_DEPRESSION	0.60802	1.92293	0	0.00143461	0.024
KEGG_PYRIMIDINE_METABOLISM	0.614995	1.91206	0	0.00166879	0.03
KEGG_GAP_JUNCTION	0.624789	1.90849	0	0.00165955	0.031
KEGG_LYSOSOME	0.646442	1.90642	0	0.00167283	0.033
KEGG_N_GLYCAN_BIOSYNTHESIS	0.710711	1.89872	0	0.00205432	0.04
KEGG_NON_SMALL_CELL_LUNG_CANCER	0.654858	1.89849	0	0.00208115	0.041
KEGG_SPLICEOSOME	0.749863	1.89709	0	0.0020798	0.041
KEGG_TGF_BETA_SIGNALING_PATHWAY	0.6187	1.89596	0	0.00205869	0.042
KEGG_AMINOACYL_TRNA_BIOSYNTHESIS	0.752023	1.89162	0	0.00219715	0.046
KEGG_VEGF_SIGNALING_PATHWAY	0.596707	1.88867	0	0.00223551	0.05
KEGG_FC_GAMMA_R_MEDIATED_PHAGOCYTOSIS	0.666097	1.87937	0	0.0026777	0.058
KEGG_SELENOAMINO_ACID_METABOLISM	0.668165	1.87826	0	0.00271369	0.059
KEGG_FC_EPSILON_RI_SIGNALING_PATHWAY	0.59991	1.87692	0	0.00270437	0.059
KEGG_THYROID_CANCER	0.688274	1.87465	0	0.0027217	0.061
KEGG_ADIPOCYTOKINE_SIGNALING_PATHWAY	0.574764	1.86715	0	0.00300583	0.071
KEGG_TYPE_II_DIABETES_MELLITUS	0.60468	1.86232	0	0.00315729	0.074
KEGG_TOLL_LIKE_RECEPTOR_SIGNALING_PATHWAY	0.609195	1.85823	0	0.00328354	0.077
KEGG_JAK_STAT_SIGNALING_PATHWAY	0.57396	1.85119	0	0.00370923	0.083
KEGG_DORSO_VENTRAL_AXIS_FORMATION	0.697388	1.84983	0	0.00371396	0.085
KEGG_MELANOMA	0.574817	1.84754	0	0.00377134	0.086
KEGG_VIBRIO_CHOLERAE_INFECTION	0.619422	1.84529	0	0.00379623	0.087
KEGG_SNARE_INTERACTIONS_IN_VESICULAR_TRANSPORT	0.68302	1.84413	0	0.00375676	0.087
KEGG_PATHOGENIC_ESCHERICHIA_COLI_INFECTION	0.663766	1.84406	0	0.00370458	0.087
KEGG_ACUTE_MYELOID_LEUKEMIA	0.645458	1.83732	0	0.00403163	0.096
KEGG_MISMATCH_REPAIR	0.80082	1.83512	0	0.00420366	0.098
KEGG_EPITHELIAL_CELL_SIGNALING_IN_HELICOBACTER_PYLORI_INFECTION	0.614186	1.81431	0	0.00560587	0.124
KEGG_GLYCOSPHINGOLIPID_BIOSYNTHESIS_LACTO_AND_NEOLACTO_SERIES	0.629314	1.80371	0	0.00624554	0.143
KEGG_BLADDER_CANCER	0.636183	1.79838	0	0.00647659	0.149
KEGG_B_CELL_RECEPTOR_SIGNALING_PATHWAY	0.646744	1.78888	0	0.00689639	0.158
KEGG_ARRHYTHMOGENIC_RIGHT_VENTRICULAR_CARDIOMYOPATHY_ARVC	0.594844	1.77545	0	0.00793882	0.173
KEGG_GLYCOSAMINOGLYCAN_BIOSYNTHESIS_KERATAN_SULFATE	0.718398	1.76693	0	0.008506	0.183
KEGG_CALCIUM_SIGNALING_PATHWAY	0.504168	1.76587	0	0.00864932	0.188
KEGG_HYPERTROPHIC_CARDIOMYOPATHY_HCM	0.566135	1.7533	0	0.00996807	0.207
KEGG_GLYCEROLIPID_METABOLISM	0.519665	1.75018	0	0.0100905	0.216
KEGG_NOD_LIKE_RECEPTOR_SIGNALING_PATHWAY	0.623667	1.74392	0	0.0108042	0.228
KEGG_BASAL_CELL_CARCINOMA	0.555498	1.71655	0	0.0138014	0.28
KEGG_DILATED_CARDIOMYOPATHY	0.557303	1.71522	0	0.0138142	0.282
KEGG_PROTEIN_EXPORT	0.74012	1.85768	0.00193798	0.00325646	0.077
KEGG_LEUKOCYTE_TRANSENDOTHELIAL_MIGRATION	0.606738	1.84991	0.00200803	0.00374686	0.085
KEGG_GLYCEROPHOSPHOLIPID_METABOLISM	0.562011	1.88951	0.00201613	0.00222486	0.049
KEGG_BASE_EXCISION_REPAIR	0.704218	1.87668	0.0020202	0.00265854	0.059
KEGG_HEDGEHOG_SIGNALING_PATHWAY	0.531201	1.64972	0.0020284	0.0246084	0.403
KEGG_OTHER_GLYCAN_DEGRADATION	0.725983	1.78265	0.00205761	0.00721558	0.165
KEGG_VASCULAR_SMOOTH_MUSCLE_CONTRACTION	0.578147	1.86316	0.00206186	0.0031195	0.074
KEGG_CHEMOKINE_SIGNALING_PATHWAY	0.579204	1.74135	0.0038835	0.0110527	0.235
KEGG_ONE_CARBON_POOL_BY_FOLATE	0.642289	1.73185	0.00401606	0.0120598	0.251
KEGG_AMYOTROPHIC_LATERAL_SCLEROSIS_ALS	0.523975	1.71366	0.00588235	0.0139493	0.287
KEGG_T_CELL_RECEPTOR_SIGNALING_PATHWAY	0.621193	1.75082	0.00589391	0.0101588	0.215
KEGG_DNA_REPLICATION	0.762482	1.78691	0.00590551	0.00693203	0.159
KEGG_ALDOSTERONE_REGULATED_SODIUM_REABSORPTION	0.519364	1.59851	0.00608519	0.0369216	0.517
KEGG_CYSTEINE_AND_METHIONINE_METABOLISM	0.584172	1.75499	0.00621118	0.00987644	0.204
KEGG_AMINO_SUGAR_AND_NUCLEOTIDE_SUGAR_METABOLISM	0.570544	1.68541	0.00793651	0.0181675	0.332
KEGG_FRUCTOSE_AND_MANNOSE_METABOLISM	0.564747	1.68956	0.00831601	0.0176887	0.325
KEGG_ETHER_LIPID_METABOLISM	0.553498	1.72725	0.01	0.0127854	0.262
KEGG_RNA_POLYMERASE	0.668486	1.7195	0.0116054	0.013637	0.276
KEGG_ECM_RECEPTOR_INTERACTION	0.553148	1.67543	0.011811	0.0194127	0.348
KEGG_O_GLYCAN_BIOSYNTHESIS	0.598113	1.59338	0.0121704	0.0381664	0.528
KEGG_GALACTOSE_METABOLISM	0.571743	1.6603	0.0177165	0.0221212	0.377
KEGG_TASTE_TRANSDUCTION	0.487218	1.5616	0.0184805	0.0473058	0.592
KEGG_GLYCOSAMINOGLYCAN_DEGRADATION	0.589084	1.55772	0.020202	0.04865	0.601
KEGG_HUNTINGTONS_DISEASE	0.502533	1.63775	0.0242915	0.0271146	0.428
KEGG_ABC_TRANSPORTERS	0.520055	1.60869	0.0246914	0.0339252	0.497
KEGG_CYTOSOLIC_DNA_SENSING_PATHWAY	0.557827	1.62929	0.0254902	0.0287155	0.445
KEGG_NATURAL_KILLER_CELL_MEDIATED_CYTOTOXICITY	0.552135	1.63316	0.0321932	0.0279053	0.436
KEGG_RIBOFLAVIN_METABOLISM	0.590731	1.56552	0.0344828	0.0465585	0.588
KEGG_NEUROACTIVE_LIGAND_RECEPTOR_INTERACTION	0.363758	1.34657	0.0367347	0.15443	0.874
KEGG_CYTOKINE_CYTOKINE_RECEPTOR_INTERACTION	0.484861	1.5408	0.0441767	0.0551386	0.632
KEGG_ALZHEIMERS_DISEASE	0.459234	1.55268	0.0454545	0.0503644	0.614
KEGG_ALANINE_ASPARTATE_AND_GLUTAMATE_METABOLISM	0.517344	1.56594	0.0490798	0.0469406	0.588

[truncated: 11 more sheets: Table S11, Table S12, Table S13, Table S14, Table S15, Table S16, Table S17, Table S18, Table S19, Table S20, Table S21]
